# Supplementary material for: Transcriptional Regulation of CYP2E1: Promoter Methylation in In Vitro Models and Human Liver Disease Samples
Source: Genes (Basel). 2025 Aug 21;16(8):990. doi: 10.3390/genes16080990 (PMC12385311; doi:10.3390/genes16080990)
Supplement: Supplementary file 1 [file genes-16-00990-s001.zip]

Archive with 1 entries (1 files):
- genes-3824743-supplementary.pdf
